# Supplementary material for: Fabrication of Polyelectrolyte Membranes of Pectin Graft-Copolymers with PVA and Their Composites with Phosphomolybdic Acid for Drug Delivery, Toxic Metal Ion Removal, and Fuel Cell Applications
Source: Membranes (Basel). 2021 Oct 18;11(10):792. doi: 10.3390/membranes11100792 (PMC8537921; doi:10.3390/membranes11100792)
Supplement: Supplementary file 1 [file membranes-11-00792-s001.zip]

Archive with 1 entries (1 files):
- membranes-1408061-supplementary.pdf
